# Supplementary material for: Connections Between Endoplasmic Reticulum Stress and Prognosis of Hepatocarcinoma
Source: Bioengineering (Basel). 2024 Nov 11;11(11):1136. doi: 10.3390/bioengineering11111136 (PMC11591847; doi:10.3390/bioengineering11111136)
Supplement: Supplementary file 1 [file bioengineering-11-01136-s001.zip]

Archive with 1 entries (1 files):
- bioengineering-3254805-supplementary.pdf
